# Supplementary material for: Growth and Characteristics of Two Different Epichloë sinensis Strains Under Different Cultures
Source: Front Microbiol. 2021 Sep 17;12:726935. doi: 10.3389/fmicb.2021.726935 (PMC8485067; doi:10.3389/fmicb.2021.726935)
Supplement: Supplementary file 2 [file Table_2.XLSX]

## Sheet: Sheet1
	df	CTK		ABA		GA		IAA
		F	P	F	P	F	P	F	P
Strain(S)	1	6.15945	0.0158889	0.171882	0.679924	1.0581	0.307778	4.9544	0.0297926
Culture conditions (C)	2	74.7589	5.10402e-17	113.083	4.42549e-21	61.3394	3.11814e-15	128.087	2.22211e-22
Treatments(T)	4	5.32232	0.000979085	4.18424	0.00469847	1.663	0.170435	2.05335	0.0982554
S*T	4	1.36945	0.255266	5.50729	0.00076288	4.85711	0.0018464	3.39294	0.0144009
S*C	2	15.8926	2.89308e-06	8.4531	0.000583037	20.5856	1.55893e-07	9.24499	0.00031631
T*C	8	1.59959	0.144097	3.61712	0.00171934	2.36208	0.0279037	11.4894	1.0149e-09
S*T*C	8	2.08756	0.0510375	3.40277	0.00275765	1.74926	0.105541	3.73993	0.00131346
