# Supplementary material for: Growth and Characteristics of Two Different Epichloë sinensis Strains Under Different Cultures
Source: Front Microbiol. 2021 Sep 17;12:726935. doi: 10.3389/fmicb.2021.726935 (PMC8485067; doi:10.3389/fmicb.2021.726935)
Supplement: Supplementary file 3 [file Table_3.XLSX]

## Sheet: Sheet1
	df	pH of culture filtrate		Total antioxidant capacity		Scavenging ability of superoxide anion radical (%)		Scavenging ability of hydroxyl radical (%)		Na+ content		K+ content		Ca 2+		Na+/K+
		F	P	F	P	F	P	F	P	F	P	F	P	F	P	F	P
Strain(S)	1	0.0225498	0.881639	4.417	0.042	165.202	9.8429e-14	277.72	1.03529e-16	3.73846	0.0626584	2.38356	0.133102	0.108434	0.744222	4.06387	0.0528427
Treatments(T)	4	11.2101	1.10721e-05	15.132	8.10785e-09	23.5811	6.77976e-09	48.8064	1.03216e-12	16.9788	2.2445e-07	11.3899	9.64688e-06	7.90361	0.000178207	1.47741	0.233775
S*T	4	5.21687	0.00259857	0.687	0.636	4.59677	0.0051517	0.111259	0.977619	1.86346	0.142831	20.0052	4.07948e-08	1.07229	0.387528	6.67585	0.000574425
